# Supplementary material for: Design of TiO2-Based Hybrid Systems with Multifunctional Properties
Source: Molecules. 2023 Feb 16;28(4):1863. doi: 10.3390/molecules28041863 (PMC9967613; doi:10.3390/molecules28041863)
Supplement: Supplementary file 1 [file molecules-28-01863-s001.zip]

Archive with 1 entries (1 files):
- molecules-3139960-supplementary.pdf
